# Supplementary material for: Genetic Variation for Protein Content and Yield-Related Traits in a Durum Population Derived From an Inter-Specific Cross Between Hexaploid and Tetraploid Wheat Cultivars
Source: Front Plant Sci. 2019 Nov 22;10:1509. doi: 10.3389/fpls.2019.01509 (PMC6883369; doi:10.3389/fpls.2019.01509)
Supplement: Supplementary file 1 [file Table_1.xlsx]

## Sheet: EF
	Tab. S1 molecular structure of Elongation Factor (EF)gene isolated in diploid (T. urartu), tetraploid (T. durum cv. Svevo, T. dicoccoids) and hexaploid (T. aestivum cv. Chinese Spring) wheats.
	Species	Chr.	Gene	Exon 1 (bp)	Intron 1 (bp)	Exon 2 (bp)	Intron 2 (bp)	Exon 3 (bp)	Intron 3 (bp)	Exon 4 (bp)	mRNA (bp)	Protein (aa)
	T. urartu	5A	TRIUR3_23222-T1	91	411	47	66	2.457	-	-	2.595	864
	T. urartu	5A	TRIUR3_23223-T1	91	655	2.441	-	-	-	-	2.532	843
	T. urartu	5A	TRIUR3_21839-T1	91	625	2.441	-	-	-	-	2.532	843
	T. urartu	5A	TRIUR3_08811-T1	91	643	2.441	-	-	-	-	2.532	843
	T. urartu	5A	TRIUR3_22563-T1	91	1.775	2.441	-	-	-	-	2.532	843
	T. dicoccoides	5B	TRIDC5BG076080.1	130	2.046	131	495	380	-	-	641	75
	T. dicoccoides	5B	TRIDC5BG076080.2	89	4.695	2.441	-	-	-	-	2.53	842
	T. dicoccoides	5B	TRIDC5BG076080.3	3.336	-	-	-	-	-	-	3.336	788
	T. dicoccoides	5B	TRIDC5BG076110.1	2.993	-	-	-	-	-	-	2.993	842
	T. durum (Svevo)	5B	TRITD5Bv1G237300.1	91	678	2.262	97	62	-	-	3.19	804
	T. durum (Svevo)	5B	TRITD5Bv1G237300.2	91	678	2.441	-	-	-	-	3.209	843
	T. durum (Svevo)	5B	TRITD5Bv1G237300.3	75	705	1.964	73	394	-	-	3.209	810
	T. durum (Svevo)	5B	TRITD5Bv1G237300.4	91	612	2.507	-	-	-	-	3.209	865
	T. durum (Svevo)	5B	TRITD5Bv1G237300.5	91	678	1.115	53	1.272	-	-	3.209	825
	T. durum (Svevo)	5B	TRITD5Bv1G237300.6	91	678	1751	315.624	690	-	-	318.834	843
	T. durum (Svevo)	5B	TRITD5Bv1G237300.7	91	678	1.133	290.142	264	25.482	1.044	318.834	843
	T. durum (Svevo)	5B	TRITD5Bv1G237300.8	10	689	2.432	-	-	-	-	3.13	813
	T. durum (Svevo)	5B	TRITD5Bv1G237300.9	9	788	1.421	95	817	-	-	3.13	748
	T. durum (Svevo)	5B	TRITD5Bv1G237300.10	1.456	93	41	-	-	-	-	1.589	498
	T. durum (Svevo)	5B	TRITD5Bv1G237300.11	36	195	2.118	-	-	-	-	2.348	717
	T. durum (Svevo)	5B	TRITD5Bv1G237300.12	91	831	1.982	161	297	-	-	3.362	789
	T. durum (Svevo)	5B	TRITD5Bv1G237300.13	91	26.315	2.441	-	-	-	-	28.846	843
	T. durum (Svevo)	5B	TRITD5Bv1G237300.14	2.122	25.485	245	-	-	-	-	27.851	788
	T. durum (Svevo)	5B	TRITD5Bv1G237300.15	58	25.484	2.291	-	-	-	-	27.832	782
	T. durum (Svevo)	5B	TRITD5Bv1G237300.16	91	600	1.231	574	22	-	-	2.518	447
	T. durum (Svevo)	5B	TRITD5Bv1G237300.17	3	1.743	1.386	-	-	-	-	3.131	462
	T. durum (Svevo)	5B	TRITD5Bv1G237300.18	91	600	496	38	1.906	-	-	3.131	830
	T. durum (Svevo)	5B	TRITD5Bv1G237300.19	77	612	2.443	-	-	-	-	3.131	839
	T. aestivum (Chinese Spring)	5B	TraesCS5B02G509500.1	144	1.47	130	675	2.731	-	-	3.005	843
	T. aestivum (Chinese Spring)	5B	TraesCS5B02G509600.1	102	1.353	129	880	2.718	-	-	2.949	843
	T. aestivum (Chinese Spring)	5D	TraesCS5D02G509700.1	91	575	1.115	54	1.272	-	-	2.478	825

## Sheet: TTG
	Tab. S2 Molecular structure of Transparent testa glabra (TTG)gene isolated in Arabidospsis thaliana, Nicotiana attenuata, Oryza sativ, and a set of diploid (T. urartu), tetraploid (T. durum cv. Svevo, T. dicoccoides) and hexaploid (T. aestivum cv. Chinese Spring) wheats.
	Species	Chr.	Gene	Exon 1 (bp)	Intron 1 (bp)	Exon 2 (bp)	Intron 2 (bp)	Exon 3 (bp)	Intron 3 (bp)	Exon 4 (bp)	mRNA (bp)	Protein (aa)
	Arabidopsis thaliana	5	AT5G24520.1	1.141	700	690	-	-	-	-	1.831	341
	Arabidopsis thaliana	5	AT5G24520.2	1.141	706	295	-	-	-	-	1.436	341
	Arabidopsis thaliana	5	AT5G24520.3	1.141	700	317	88	35	-	-	1.493	341
	Arabidopsis thaliana	5	AT5G24520.4	1.141	526	49	125	301	-	-	1.491	341
	Nicotiana attenuata	3	A4A49_38946	1.529	-	-	-	-	-	-	1.529	342
	Oryza sativa japonica	2	Os02g0682500	1.264	1.208	402	-	-	-	-	1.666	355
	Aegilops tauschii	5D	AET5Gv20894400.1	171	-	-	-	-	-	-	171	56
	Aegilops tauschii	5D	AET5Gv20894400.2	2.843	-	-	-	-	-	-	2.843	867
	Aegilops tauschii	5D	AET5Gv20894400.3	3.508	113	121	89	1.733	-	-	5.362	864
	Aegilops tauschii	5D	AET5Gv20894400.4	3.507	113	121	89	241	1.492	37	3.906	864
	Aegilops tauschii	5D	AET5Gv20894400.5	572	-	-	-	-	-	-	572	48
	T. urartu	5A	TRIUR3_11829	2.727	-	-	-	-	-	-	2.727	908
	T. dicoccoides	5A	TRIDC5AG050610	2.715	-	-	-	-	-	-	2.715	904
	T. dicoccoides	5B	TRIDC5BG1060030	2.718	-	-	-	-	-	-	2.718	905
	T. durum (Svevo)	5A	TRITD5Av1G202150	2.715	-	-	-	-	-	-	2.715	904
	T. durum (Svevo)	5B	TRITD5Bv1G1972401.1	2724	-	-	-	-	-	-	2.724	907
	T. durum (Svevo)	5B	TRITD5Bv1G1972401.2	39	12	2.673	-	-	-	-	2.724	890
	T. durum (Svevo)	5B	TRITD5Bv1G1972401.3	1.533	153	1.038	-	-	-	-	2.724	346
	T. aestivum (Ch. Spring)	5A	TraesCS5A02G383100.1	1.771	153	1.276	-	-	-	-	3.047	853
	T. aestivum (Ch. Spring)	5A	TraesCS5A02G383100.2	3.2	-	-	-	-	-	-	3.2	904
	T. aestivum (Ch. Spring)	5B	TraesCS5B02G387600	2.724	-	-	-	-	-	-	2.724	907
	T. aestivum (Ch. Spring)	5D	TraesCS5D02G392500	2.718	-	-	-	-	-	-	2.718	905
