# Supplementary material for: Genetic Variation for Protein Content and Yield-Related Traits in a Durum Population Derived From an Inter-Specific Cross Between Hexaploid and Tetraploid Wheat Cultivars
Source: Front Plant Sci. 2019 Nov 22;10:1509. doi: 10.3389/fpls.2019.01509 (PMC6883369; doi:10.3389/fpls.2019.01509)
Supplement: Supplementary file 2 [file Table_2.xlsx]

## Sheet: TTG
	Tab. S2 Molecular structure of Transparent testa glabra (TTG) gene isolated in Arabidospsis thaliana, Nicotiana attenuata, Oryza sativa, and a set of diploid (T. urartu), tetraploid (T. durum cv. Svevo, T. dicoccoides) and hexaploid (T. aestivum cv. Chinese Spring) wheats.
	Species	Chr.	Gene	Exon 1 (bp)	Intron 1 (bp)	Exon 2 (bp)	Intron 2 (bp)	Exon 3 (bp)	Intron 3 (bp)	Exon 4 (bp)	mRNA (bp)	Protein (aa)
	Arabidopsis thaliana	5	AT5G24520.1	1.141	700	690	-	-	-	-	1.831	341
	Arabidopsis thaliana	5	AT5G24520.2	1.141	706	295	-	-	-	-	1.436	341
	Arabidopsis thaliana	5	AT5G24520.3	1.141	700	317	88	35	-	-	1.493	341
	Arabidopsis thaliana	5	AT5G24520.4	1.141	526	49	125	301	-	-	1.491	341
	Nicotiana attenuata	3	A4A49_38946	1.529	-	-	-	-	-	-	1.529	342
	Oryza sativa japonica	2	Os02g0682500	1.264	1.208	402	-	-	-	-	1.666	355
	Aegilops tauschii	5D	AET5Gv20894400.1	171	-	-	-	-	-	-	171	56
	Aegilops tauschii	5D	AET5Gv20894400.2	2.843	-	-	-	-	-	-	2.843	867
	Aegilops tauschii	5D	AET5Gv20894400.3	3.508	113	121	89	1.733	-	-	5.362	864
	Aegilops tauschii	5D	AET5Gv20894400.4	3.507	113	121	89	241	1.492	37	3.906	864
	Aegilops tauschii	5D	AET5Gv20894400.5	572	-	-	-	-	-	-	572	48
	T. urartu	5A	TRIUR3_11829	2.727	-	-	-	-	-	-	2.727	908
	T. dicoccoides	5A	TRIDC5AG050610	2.715	-	-	-	-	-	-	2.715	904
	T. dicoccoides	5B	TRIDC5BG1060030	2.718	-	-	-	-	-	-	2.718	905
	T. durum (Svevo)	5A	TRITD5Av1G202150	2.715	-	-	-	-	-	-	2.715	904
	T. durum (Svevo)	5B	TRITD5Bv1G1972401.1	2724	-	-	-	-	-	-	2.724	907
	T. durum (Svevo)	5B	TRITD5Bv1G1972401.2	39	12	2.673	-	-	-	-	2.724	890
	T. durum (Svevo)	5B	TRITD5Bv1G1972401.3	1.533	153	1.038	-	-	-	-	2.724	346
	T. aestivum (Ch. Spring)	5A	TraesCS5A02G383100.1	1.771	153	1.276	-	-	-	-	3.047	853
	T. aestivum (Ch. Spring)	5A	TraesCS5A02G383100.2	3.2	-	-	-	-	-	-	3.2	904
	T. aestivum (Ch. Spring)	5B	TraesCS5B02G387600	2.724	-	-	-	-	-	-	2.724	907
	T. aestivum (Ch. Spring)	5D	TraesCS5D02G392500	2.718	-	-	-	-	-	-	2.718	905
